# Supplementary material for: Synthesis, Biological Evaluation, DNA Binding, and Molecular Docking of Hybrid 4,6-Dihydrazone Pyrimidine Derivatives as Antitumor Agents
Source: Molecules. 2022 Dec 26;28(1):187. doi: 10.3390/molecules28010187 (PMC9822369; doi:10.3390/molecules28010187)
Supplement: Supplementary file 1 [file molecules-28-00187-s001.zip]

Archive with 1 entries (1 files):
- molecules-2086281-supplementary.pdf
